# Supplementary material for: MSFragger-DDA+ enhances peptide identification sensitivity with full isolation window search
Source: Nat Commun. 2025 Apr 8;16:3329. doi: 10.1038/s41467-025-58728-z (PMC11978857; doi:10.1038/s41467-025-58728-z)
Supplement: Supplementary file 4 — Source Data [file 41467_2025_58728_MOESM4_ESM.xlsx]

## Sheet: Figure 2
https://doi.org/10.5281/zenodo.13926176
MSV000090552.zip
PXD027242.zip
runtime.zip

## Sheet: Figure 3
https://doi.org/10.5281/zenodo.13926176
PXD041421.zip

## Sheet: Figure 4
https://doi.org/10.5281/zenodo.13926176
PXD037527.zip
PXD045500.zip

## Sheet: Figure 5
https://doi.org/10.5281/zenodo.13926176
PXD024427.zip

## Sheet: Figure S1
https://doi.org/10.5281/zenodo.13926176
MSV000090552.zip

## Sheet: Figure S2
https://doi.org/10.5281/zenodo.13926176
MSV000090552.zip

## Sheet: Figure S3
https://doi.org/10.5281/zenodo.13926176
PXD041421.zip

## Sheet: Figure S4
https://doi.org/10.5281/zenodo.13926176
PXD037527.zip
PXD045500.zip

## Sheet: Figure S5
https://doi.org/10.5281/zenodo.13926176
PXD037527.zip

## Sheet: Figure S6
https://doi.org/10.5281/zenodo.13926176
PXD024427.zip
